# Supplementary material for: Objective Characterization of Activity, Sleep, and Circadian Rhythm Patterns Using a Wrist-Worn Actigraphy Sensor: Insights Into Posttraumatic Stress Disorder
Source: JMIR Mhealth Uhealth. 2020 Apr 20;8(4):e14306. doi: 10.2196/14306 (PMC7199134; doi:10.2196/14306)
Supplement: Multimedia Appendix 2 [file mhealth_v8i4e14306_app2.xlsx]

## Sheet: Sheet1
File with descriptive statistics (features summarized in the form median ± iqr)
Variable name	Control	Trauma	PTSD		Statistical comparison: control vs trauma (p-value)	Statistical comparison: control vs PTSD (p-value)	Statistical comparison: trauma vs PTSD (p-value)		Correlation: control vs trauma (R value)	Correlation: control vs PTSD (R value)	Correlation: trauma vs PTSD (R value)
M10	0.065±0.021	0.061±0.023	0.065±0.023		0.846874	0.544773	0.449871		0.0231603	-0.0736115	-0.0845943
M10 time	192.458±313.667	184.917±313.333	222.417±401.167		0.853285	0.409104	0.261212		-0.0221795	0.100218	0.125509
L5	0.018±0.002	0.019±0.002	0.018±0.002		0.190703	0.487872	0.631119		0.155993	0.0842826	-0.0538117
L5 time	88.083±105.333	99.333±94.667	108.667±107.167		0.740597	0.991921	0.71244		0.0396955	-0.00123249	-0.0413199
RA	0.546±0.098	0.527±0.113	0.522±0.136		0.667189	0.189591	0.271844		-0.0515454	-0.15865	-0.12277
IS1	0.392±0.101	0.360±0.072	0.390±0.088		0.0272009	0.745623	0.0868369		-0.260339	-0.0394707	0.190284
IS2	0.392±0.103	0.359±0.061	0.396±0.081		0.0234975	0.870873	0.0475671		-0.266773	-0.0197827	0.219482
IV1	1.063±0.356	1.089±0.338	0.948±0.300		0.962158	0.0101592	0.0043266		0.00569103	-0.30534	-0.31198
IV2	0.428±0.137	0.478±0.110	0.493±0.076		0.0636527	0.00524037	0.0626282		0.219733	0.330223	0.206552
IV3	0.388±0.191	0.415±0.120	0.350±0.097		0.865336	0.0213302	0.0049025		0.0203398	-0.27478	-0.307828
MDA	0.051±0.014	0.049±0.011	0.050±0.014		0.761689	0.183243	0.402778		-0.0363645	-0.160924	-0.093629
MNA	0.022±0.002	0.024±0.003	0.023±0.004		0.0236125	0.08911	0.588193		0.266561	0.20473	-0.0606701
MA	0.040±0.009	0.040±0.009	0.040±0.009		0.839963	0.243312	0.43255		-0.0242193	-0.141296	-0.0878515
TD-COV	0.018±0.011	0.018±0.019	0.018±0.006		0.476531	0.17056	0.0674071		0.0852363	-0.165643	-0.202982
%NA	0.155±0.052	0.160±0.066	0.177±0.062		0.10305	0.105889	0.430133		0.193692	0.194913	0.0883118
diurnal skewness	3.608±1.175	3.771±1.180	3.618±1.169		0.337702	0.691707	0.569082		0.114619	0.0482365	-0.0637954
5th prc diurnal activity	0.018±0.002	0.018±0.002	0.018±0.002		0.10175	0.623472	0.182386		0.194413	0.0597006	-0.148717
25th prc diurnal activity	0.022±0.004	0.023±0.004	0.023±0.006		0.331021	0.613152	0.651366		0.116203	0.061478	-0.0506457
50th prc diurnal activity	0.035±0.009	0.034±0.008	0.035±0.013		0.902041	0.712476	0.779106		0.0147631	0.0448331	0.0314494
75th prc diurnal activity	0.061±0.021	0.056±0.015	0.060±0.021		0.189653	0.496982	0.517337		-0.156358	-0.0825327	0.0725187
95th prc diurnal activity	0.125±0.036	0.125±0.030	0.124±0.034		0.940672	0.0739614	0.240465		-0.00892717	-0.214936	-0.131079
Activity TKEO	0.002±0.002	0.001±0.002	0.001±0.001		0.450661	0.165869	0.0740098		0.0902952	-0.167454	-0.198371
Activity ratio TKEO	0.934±0.080	0.901±0.083	0.900±0.070		0.320995	0.117322	0.24476		-0.11862	-0.188898	-0.1299
Activity RMSSD	0.048±0.019	0.048±0.030	0.044±0.010		0.694568	0.0804942	0.044583		0.0470741	-0.210348	-0.222437
Activity ratio RMSSD	0.787±0.102	0.762±0.100	0.757±0.067		0.39152	0.0800194	0.19903		-0.10251	-0.210672	-0.143296
Sleep onset	-8.583±88.333	30.500±118.333	-1.583±163.333		0.0459346	0.976496	0.0320678		0.236026	0.00358596	-0.236972
Sleep offset	463.667±88.200	445.167±150.333	450.417±136.583		0.215111	0.86462	0.225726		-0.147876	-0.0207496	0.135242
Sleep duration	472.750±84.200	468.417±92.333	473.583±119.500		0.416956	0.288278	0.527128		0.0971349	0.128711	0.0708361
Sleep onset phase	0.800±29.000	2.300±24.200	2.900±23.400		0.27906	0.512312	0.263687		-0.129292	0.0796256	0.124865
Sleep offset phase	2.900±17.533	1.600±16.400	-0.300±28.000		0.728347	0.601115	0.475483		-0.0416437	0.0635677	0.0799029
Sleep_activity 5%	1.574±0.190	1.680±0.203	1.598±0.219		0.053536	0.469051	0.19878		0.228499	0.0879532	-0.143375
Sleep_activity 25%	1.665±0.188	1.773±0.184	1.686±0.207		0.0490969	0.505608	0.171383		0.232779	0.0808914	-0.152502
Sleep_activity 50%	1.706±0.190	1.839±0.217	1.742±0.217		0.027785	0.446349	0.12447		0.259393	0.0924885	-0.171027
Sleep_entropy	5.540±0.218	5.439±0.281	5.376±0.317		0.00258304	0.00569617	0.882228		-0.349959	-0.327197	0.0166138
Sleep temp zenith	34.695±1.321	34.907±1.787	35.490±1.490		0.78979	0.228281	0.149323		-0.0319687	0.145856	0.160664
Sleep temp zenith time	221.083±167.000	263.333±138.333	242.667±118.833		0.183783	0.617922	0.333898		0.158429	0.0606549	-0.108055
Sleep temp nadir	27.876±1.211	27.663±1.972	28.155±1.770		0.272866	0.612324	0.137197		-0.130957	0.0616212	0.165542
Sleep temp nadir time	177.417±138.333	198.333±141.833	176.500±197.583		0.480084	0.815659	0.618176		0.0845531	0.0283698	-0.0558577
Sleep temp range	6.688±1.591	7.128±1.947	6.855±1.658		0.343767	0.629608	0.656598		0.113197	0.0586498	-0.0498341
Sleep temp onset-zenith time diff	-227.254±115.333	-222.171±123.333	-230.254±118.000		0.268699	0.158265	0.485081		-0.132091	-0.170471	-0.0781803
Sleep temp onset-nadir_time_diff	-190.250±112.658	-167.838±99.492	-173.504±143.746		0.397649	0.773909	0.19872		0.101196	-0.0349537	-0.143394
Sleep temp offset-zenith time diff	228.913±108.658	247.046±100.000	249.992±109.913		0.739784	0.813213	0.959214		-0.0398245	-0.0287532	0.00573549
Sleep temp offset-nadir_time_diff	248.913±119.342	290.158±157.492	287.079±108.167		0.215292	0.454569	0.873396		0.147818	0.090832	-0.0178697
Number wake-up	0.000±0.000	0.000±0.167	0.167±0.167		0.332592	0.0254802	0.0639446		0.115829	0.26696	0.205547
WASO total minutes	0.000±0.000	0.000±4.500	2.583±8.167		0.408253	0.0285862	0.0528992		0.0989519	0.261785	0.214564
Awakenings total minutes	3.000±5.000	5.000±6.833	6.417±7.833		0.244683	0.0121466	0.15485		0.138868	0.29826	0.158539
MESOR (cosinor)	0.040±0.010	0.040±0.009	0.039±0.009		0.995219	0.236822	0.297683		-0.000718829	-0.14324	-0.1164
Amplitude (cosinor)	0.019±0.012	0.017±0.008	0.017±0.008		0.625907	0.114021	0.305116		-0.0584253	-0.190587	-0.114636
Phase (cosinor)	-1.271±5.098	-1.281±3.095	-1.086±1.199		0.965743	0.627544	0.623418		0.00515163	0.0590027	0.0550268
